# Supplementary material for: Myeloid and dendritic cells enhance therapeutics-induced cytokine release syndrome features in humanized BRGSF-HIS preclinical model
Source: Front Immunol. 2024 Feb 7;15:1357716. doi: 10.3389/fimmu.2024.1357716 (PMC10880010; doi:10.3389/fimmu.2024.1357716)
Supplement: Supplementary file 2 [file DataSheet_2.xlsx]

## Sheet: Sup Tab1 - OKT3_Flt3
							Percent in hCD45+ cells						Counts /mL of blood
Group #	Symbol on graphs	Treatment	Dose	Mouse	Donor ID (CBC)	Humanization as (#human CD45+ cells/# (human+mouse)CD45+)*100	B cells %	T cells %	Monocytes %	pDC %	cDC %	NK %	hCD45+ count	B cells count	T cells count	Monocytes count	pDC count	cDC count	NK count
1	·	No hFlt3L + Isotype	Iso: 2 mg/kg	22585	1	72.6619	93.2	3.21	0.60016	0.08525	0.093181	0.240854	2.56453e+06	2.39015e+06	82321.6	15391.3	2186.27	2389.66	6176.78
				22646		77.0401	88.1	6.37	0.9999	0.10098	0.134789	0.214506	363265	320037	23140	3632.29	366.825	489.64	779.227
	▪			22579	2	77.9703	92.1	0.92	1.2444	0.08092	0.107838	0.383727	1.30824e+06	1.20488e+06	12035.8	16279.7	1058.62	1410.77	5020.06
				22622		89.0228	77.2	2.2	1.79249	0.09541	0.24304	0.44189	528964	408360	11637.2	9481.62	504.684	1285.59	2337.44
	¨			22676	3	74.5006	90.5	1.26	1.191	0.122276	0.137737	0.483403	737140	667112	9287.97	8779.34	901.346	1015.31	3563.36
				22697		63.3588	75.3	18.8	1.49212	0.052122	0.154442	0.588519	394163	296805	74102.6	5881.38	205.445	608.751	2319.72
					Mean	75.7591	86.0667	5.46	1.22001	0.089493	0.145171	0.39215	982717	881224	35420.8	9907.6	870.532	1199.95	3366.1
2	·	hFlt3L + Isotype	Iso: 2 mg/kg	22599	1	74.1557	93.5	1.41	1.15038	0.147906	0.313923	0.493149	516181	482629	7278.15	5938.04	763.462	1620.41	2545.54
				22607		67.9783	93.3	2.76	0.82433	0.033197	0.163422	0.315931	1.39989e+06	1.3061e+06	38637	11539.7	464.722	2287.74	4422.69
	▪			22598	2	83.353	82.8	1.02	1.064	0.056	0.278256	0.333312	748443	619711	7634.12	7963.43	419.128	2082.59	2494.65
				22632		89.8537	85.2	2.12	1.925	0.0775	0.311479	0.383843	664743	566361	14092.6	12796.3	515.176	2070.53	2551.57
	¨			22675	3	64.2384	87	4.23	1.3527	0.11022	0.30035	0.528367	808806	703661	34212.5	10940.7	891.466	2429.24	4273.46
				22681		77.0632	76.5	16.3	1.782	0.169425	0.313871	0.436252	1.12148e+06	857936	182802	19984.9	1900.08	3520.01	4892.5
					Mean	76.1071	86.3833	4.64	1.34973	0.0990413	0.280217	0.415142	876592	756066	47442.7	11527.2	825.672	2335.09	3530.07
3	·	No hFlt3L + OKT3	OKT3: 2 mg/kg	22641	1	70.4657	93	2.59	0.66906	0.037996	0.0581339	0.20552	657396	611379	17026.6	4398.38	249.784	382.17	1351.08
				22644		69.1341	87.7	6.34	1.21992	0.11868	0.197232	0.329695	424804	372553	26932.5	5182.26	504.157	837.848	1400.55
	▪			22575	2	88.1535	90.6	1.45	0.98532	0.061778	0.143403	0.302364	1.05499e+06	955820	15297.3	10395	651.751	1512.89	3189.91
				22620		88.6389	80.7	6.16	1.8318	0.03354	0.260296	0.559196	718942	580186	44286.8	13169.6	241.133	1871.38	4020.29
	¨			22698	3	63.1111	84	9.73	1.35568	0.101232	0.220659	0.376235	338163	284057	32903.3	4584.41	342.329	746.187	1272.29
				22702		78.249	76.7	13.5	1.33536	0.118128	0.383197	0.567699	189285	145182	25553.5	2527.64	223.599	725.335	1074.57
					Mean	76.292	85.45	6.62833	1.23286	0.078559	0.210487	0.390118	563930	491529	27000	6709.55	368.792	1012.63	2051.45
4	·	hFlt3L + OKT3	OKT3: 2 mg/kg	22609	1	64.8352	90.1	5.41	1.03334	0.186599	0.249604	0.307064	1.93869e+06	1.74676e+06	104883	20033.3	3617.58	4839.05	5953.03
				22626		77.6744	89	4.85	0.95256	0.1764	0.234411	0.502987	315501	280796	15301.8	3005.34	556.544	739.569	1586.93
	▪			22590	2	91.7473	83.5	2.09	1.9881	0.04371	0.216046	0.339156	819875	684596	17135.4	16299.9	358.367	1771.31	2780.65
				22624		88.0772	85.5	1.48	1.5494	0.06858	0.197124	0.342199	672374	574880	9951.14	10417.8	461.114	1325.41	2300.86
	¨			22683	3	62.5142	89.5	3.82	1.28125	0.06125	0.300262	0.402803	139108	124502	5313.93	1782.32	85.2037	417.689	560.332
				22700		70.771	68.3	24.1	1.95295	0.29607	0.48789	0.835043	732390	500223	176506	14303.2	2168.39	3573.26	6115.77
					Mean	75.9365	84.3167	6.95833	1.4596	0.138768	0.28089	0.454875	769657	651960	54848.6	10973.6	1207.87	2111.05	3216.26

## Sheet: Sup Tab2 - Infliximab
							Percent in hCD45+ cells						Counts /mL of blood
Group #	Symbol on graphs	Treatment	Dose	Mouse	Donor ID (CBC)	Humanization as (#human CD45+ cells/# (human+mouse)CD45+)*100	B cells %	T cells %	Monocytes %	pDC %	cDC %	NK %	hCD45+ count	B cells count	T cells count	Monocytes count	pDC count	cDC count	NK count
1	·	Untreated	/	22608	1	72.3799	93.2	2.66	1.16424	0.106624	0.161645	0.18152	1.55967e+06	1.45361e+06	41487.1	18158.3	1662.98	2521.13	2831.1
	▪			22613	2	77.3585	90.3	0.95	2.08376	0.035868	0.144946	0.409184	1.40694e+06	1.27046e+06	13365.9	29317.2	504.64	2039.3	5756.95
					Mean	74.8692	91.75	1.805	1.624	0.071246	0.153296	0.295352	1.4833e+06	1.36204e+06	27426.5	23737.7	1083.81	2280.21	4294.03
2	·	OKT3	2 mg/kg	22635	1	77.4697	92	3.12	0.86207	0.053937	0.094044	0.234926	620657	571004	19364.5	5350.5	334.764	583.691	1458.08
				22639	1	68.5246	92.7	1.97	0.87019	0.041749	0.148946	0.236998	286972	266023	5653.35	2497.2	119.808	427.434	680.116
	▪			22615	2	85.4595	88.1	2.35	1.41825	0.074115	0.123303	0.499337	689853	607761	16211.6	9783.85	511.285	850.608	3444.7
				22593	2	88.3398	84.9	2.78	1.2342	0.05566	0.225831	0.283099	655992	556937	18236.6	8096.26	365.125	1481.43	1857.11
					Mean	79.9484	89.425	2.555	1.09618	0.0563653	0.148031	0.31359	563369	500431	14866.5	6431.95	332.745	835.791	1860
3	·	OKT3 + isotype	OKT3: 2 mg/kg Isotype: 2mg/kg	22625	1	74.2972	92.8	1.34	1.072	0.027872	0.0960608	0.189146	330224	306448	4425.01	3540	92.0401	317.216	624.607
				22645	1	66.4368	92.3	2.56	0.7029	0.03861	0.0866745	0.28611	372441	343763	9534.5	2617.89	143.8	322.812	1065.59
	▪			22576	2	87.8508	88.9	2.88	2.28	0.0568	0.292262	0.713664	1.18146e+06	1.05032e+06	34026.2	26937.4	671.072	3452.98	8431.69
				22595	2	89.539	81.6	1.99	2.7702	0.0891	0.377313	0.751959	1.06478e+06	868863	21189.2	29496.6	948.722	4017.56	8006.73
					Mean	79.5309	88.9	2.1925	1.70628	0.0530955	0.213078	0.48522	737228	642349	17293.7	15648	463.908	2027.64	4532.15
4	·	OKT3 + inflixumab	OKT3: 2 mg/kg Infliximab: 2mg/kg	22643	1	77.9335	89.1	4.72	1.30146	0.188055	0.422228	0.41596	502656	447866	23725.3	6541.86	945.269	2122.35	2090.85
				22642	1	73.5178	92.9	2.41	0.81939	0.035607	0.14483	0.181896	447530	415755	10785.5	3667.01	159.352	648.159	814.038
	▪			22581	2	85.5422	86.7	2.09	1.08128	0.01308	0.133416	0.351198	848131	735329	17725.9	9170.67	110.935	1131.54	2978.62
				22592	2	88.3132	83.2	2.14	1.5408	0.0432	0.1602	0.426773	582606	484728	12467.8	8976.79	251.686	933.334	2486.4
					Mean	81.3267	87.975	2.84	1.18573	0.0699855	0.215169	0.343957	595230	520920	16176.1	7089.08	366.811	1208.85	2092.48

## Sheet: Sup Tab3 - PBMC_CBC
										Data at 12 weeks for CBC BRGSF-HIS
											Percent in hCD45+ cells						Counts /mL of blood
Group #	Symbol on graphs	Treatment	Dose	Mouse	Donor ID (PBMC)	Donor ID (CBC)	Time of sacrifice (h)	Humanization at sacrifice as (#human CD45+ cells/# (human+mouse)CD45+)*100	Reason of exclusion of donor from further analysis	Humanization as (#human CD45+ cells/# (human+mouse)CD45+)*100	B cells %	T cells %	Monocytes %	pDC %	cDC %	NK %	hCD45+ count	B cells count	T cells count	Monocytes count	pDC count	cDC count	NK count
1	▪	PBMC + vehicle	/	G1-1	4		24	68.2803
				G1-2			24	59.549
				G1-3			48	59.1664
	X			G1-45868	5		24	9.29854	low humanization at sacrifice
				G1-45874			24	4.54597
				G1-45875			48	8.3161
	¨			G1-46786	6		24	63.5609
				G1-46787			24	71.6526
				G1-4			24	54.0031
				G1-46788			48	63.6549
				G1-5			48	53.4226
				G1-7	7		24	17.0941
				G1-8			24	17.0589
				G1-9			48	46.9206
	·			G1-10	8		24	63.7521
				G1-11			48	68.3186
				G1-12			48	70.1717
	▼			G1-45867	9		24	13.064	low humanization at sacrifice
				G1-46043			48	13.7751
				G1-46052			48	8.0649
	▲			G1-46932	10		24	76.7235	no OKT3 treated mice
				G1-46790			48	65.0682
				G1-46791			48	68.2705
						Mean		45.3797
2	▪	PBMC + OKT3	OKT3: 2 mg/kg	G2-01	4		24	1.79763
				G2-02			24	15.339
				G2-03			48	69.5436
	X			G2-46253	5		24	5.03003	low humanization of control
				G2-46254			24	4.37216
				G2-46255			48	4.07443
	¨			G2-46839	6		24	71.2966
				G2-46840			24	81.0219
				G2-04			24	60.414
				G2-46841			48	88.4609
				G2-05			48	76.6039
				G2-06			48	78.1637
				G2-07	7		24	57.8731
				G2-08			24	38.7216
				G2-09			48	66.8823
	·			G2-10	8		24	32.2008
				G2-11			48	50.555
				G2-12			48	86.7187
	▼			G2-45876	9		24	12.4052	low humanization of control
				G2-45877			48	42.3077
				G2-46251			48	19.4808
						Mean		45.8697
3	·	CBC + vehicle	/	G3-37727		11	24	82.2536		89.4	85.1	2.3	8.28	0.08	0.22	0.68	258423	219918	5943.72	21397.4	206.738	568.53	1757.27
				G3-37730			48	80.6984		30.5	69.4	11.6	7.49	0.83	1.61	1.98	65247.3	45281.6	7568.68	4887.02	541.552	1050.48	1291.9
	▪			G3-37715		12	24	65.7982		58	77.6	12.7	4.11	0.11	0.21	0.99	152274	118165	19338.8	6258.47	167.502	319.776	1507.51
				G3-37719			24	69.9275		52.7	89.4	4.33	2.35	0.28	0.54	0.43	121698	108798	5269.53	2859.91	340.755	657.171	523.302
				G3-37714			48	60.7213		59.2	89.7	6.05	0.87	0.18	0.26	0.4	123298	110598	7459.53	1072.69	221.936	320.575	493.192
				G3-37717			48	68.6972		70.2	81.2	13.1	1.87	0.15	0.18	0.43	192546	156348	25223.6	3600.62	288.82	346.584	827.95
	▲			G3-37765		13	24	84.4288		84.3	86.6	8.24	1.75	0.13	0.16	0.45	341564	295794	28144.9	5977.37	444.033	546.503	1537.04
				G3-37766			24	73.766		73.4	87.2	3.63	2.67	0.43	0.51	0.72	182321	158984	6618.25	4867.97	783.98	929.837	1312.71
				G3-37767			48	60.0246		81.5	89.8	2.09	3.61	0.25	0.25	0.63	328910	295361	6874.21	11873.6	822.274	822.274	2072.13
	▼			G3-37686		14	24	80.4278		76.9	92.6	2	1.47	0.12	0.1	0.93	551609	510790	11032.2	8108.66	661.931	551.609	5129.97
				G3-37690			24	82.3423		72.7	86.7	6.18	2.8	0.17	0.32	1.35	1.03858e+06	900449	64184.2	29080.2	1765.59	3323.46	14020.8
				G3-37691			48	80.8102		79.9	89.8	2.95	2.99	0.097	0.48	1.18	503625	452256	14857	15058.4	488.517	2417.4	5942.78
	¨			G3-37992		15	24	77.8503		41.3	87.5	3.85	3.33	0.079	0.42	1.18	135931	118940	5233.34	4526.5	107.385	570.91	1603.99
				G3-37993			24	76.4524		32.2	80.2	3.25	7.54	0.22	0.88	2.03	91891.3	73696.8	2986.47	6928.61	202.161	808.644	1865.39
				G3-38026			48	74.2213		40.5	85.4	1.08	6.29	0.42	0.76	1.02	183226	156475	1978.84	11524.9	769.55	1392.52	1868.91
				G3-38199		16	24	67.4732		38.9	86.3	1.55	4.83	0.47	0.6	0.86	65014	56107.1	1007.72	3140.18	305.566	390.084	559.121
				G3-38196			48	69.7897		51.4	85.4	6.59	2.47	0.21	0.75	0.67	120456	102870	7938.07	2975.27	252.958	903.422	807.057
				G3-38210			48	59.6057		32.8	89.9	4.07	1.85	0.13	0.57	0.37	108438	97485.5	4413.42	2006.1	140.969	618.095	401.22
	X			G3-38183		17	24	41.6888	low humanization at sacrifice	42.4	90.2	1.26	2.19	0.33	0.55	0.71	96848.3	87357.1	1220.29	2120.98	319.599	532.665	687.623
				G3-38179			48	25.9558		48.7	92.6	1.06	2.01	0.074	0.27	0.71	79843.1	73934.7	846.337	1604.85	59.0839	215.576	566.886
				G3-38182			48	26.6575		40.3	87.3	5.31	1.44	0	0.86	0.52	30091.8	26270.1	1597.87	433.322	0	258.789	156.477
	X			G3-37706		18	24	73.9998		70.1	85.1	9.63	2.04	0.073	0.14	0.52	416261	354238	40085.9	8491.72	303.87	582.765	2164.56
				G3-37705			48	81.2919		76.7	83.8	11.6	1.36	0.13	0.3	0.54	571323	478768	66273.4	7769.99	742.72	1713.97	3085.14
				G3-37762			48	51.0928		81.1	84.8	8.69	1.61	0.11	0.29	0.74	874157	741285	75964.2	14073.9	961.573	2535.06	6468.76
	X			G3-38020		19	24	81.1263		92.1	89.1	7.38	0.47	0.037	0.031	0.31	249177	222017	18389.3	1171.13	92.1956	77.245	772.45
				G3-38057			24	73.228		39.4	73.5	20.2	1.17	0.09	0.16	0.71	387532	284836	78281.4	4534.12	348.778	620.051	2751.47
				G3-38053			48	84.3361		72.2	91	3.68	1.35	0.039	0.12	0.29	749977	682479	27599.2	10124.7	292.491	899.973	2174.93
	+			G3-37757		20	24	84.4864		78.6	92	1.85	1.85	0.16	0.18	0.94	178881	164570	3309.29	3309.29	286.209	321.985	1681.48
				G3-37759			48	87.9724		87.1	93.2	0.75	2.1	0.24	0.31	0.72	375872	350312	2819.04	7893.3	902.092	1165.2	2706.28
				G3-37772			48	82.2548		62	89.7	1.59	2.97	0.31	0.84	0.93	195439	175308	3107.47	5804.53	605.86	1641.68	1817.58
						Mean		70.3126		62.0214	87.0571	5.52357	2.54857	0.179964	0.394321	0.76	301671	262660	19001.9	6685.41	452.8	910.136	2339.53
4	·	CBC + OKT3	OKT3: 2 mg/kg	G4-37726		11	24	67.3483		82.5	83.9	4.87	7.67	0.13	0.44	0.34	186500	156474	9082.55	14304.5	242.45	820.6	634.1
				G4-37729			24	63.4116		46.9	67.9	5.19	10.9	1.34	1.6	3.33	71570.5	48596.4	3714.51	7801.18	959.045	1145.13	2383.3
				G4-37728			48	39.5097		76.3	65.3	21.7	6.01	0.39	0.71	0.84	306005	199821	66403.1	18390.9	1193.42	2172.64	2570.44
	▪			G4-37718		12	24	58.9659		61.4	82.3	8.19	4.7	0.28	0.87	0.64	131047	107852	10732.8	6159.22	366.932	1140.11	838.702
				G4-37713			24	58.0425		47.8	85.1	9.06	2.24	0.07	0.33	0.44	132982	113168	12048.2	2978.8	93.0875	438.841	585.121
				G4-37716			48	41.5785		78.8	87.1	6.17	2.33	0.32	0.5	0.43	125778	109552	7760.49	2930.62	402.489	628.889	540.844
	▲			G4-37769		13	24	64.4198		86.3	83.1	8.08	3.61	0.11	0.19	0.58	308883	256682	24957.7	11150.7	339.771	586.878	1791.52
				G4-37770			24	79.9015		51.9	91	1.38	2.97	0.25	0.57	0.31	246282	224116	3398.69	7314.57	615.705	1403.81	763.474
				G4-37768			48	75.8685		80.6	80.7	8.84	3.93	0.11	0.15	1.17	322258	260062	28487.6	12664.7	354.483	483.387	3770.42
	▼			G4-37692		14	24	71.7115		72.6	93.7	1.95	1.25	0.088	0.11	0.76	690512	647010	13465	8631.4	607.651	759.563	5247.89
				G4-37693			24	62.7086		76.8	88.1	4.26	2.98	0.17	0.46	1.07	629002	554151	26795.5	18744.3	1069.3	2893.41	6730.32
				G4-37688			48	73.5919		86.2	90.8	4.21	1.61	0.089	0.27	0.8	605193	549516	25478.6	9743.61	538.622	1634.02	4841.55
	¨			G4-37996		15	24	75.4584		33.9	87.8	5.65	2.81	0.028	0.14	0.59	64829	56919.9	3662.84	1821.7	18.1521	90.7607	382.491
				G4-38051			24	74.7877		47.5	83.6	0.74	6.7	0.19	0.78	1.73	196975	164671	1457.61	13197.3	374.252	1536.4	3407.66
				G4-37994			48	61.4776		40.5	81.1	4.4	7.83	0.15	0.55	1.38	121356	98419.4	5339.65	9502.14	182.033	667.456	1674.71
				G4-38208		16	24	59.6698		39.9	89	2.48	3.86	0.14	0.65	0.55	207091	184311	5135.85	7993.7	289.927	1346.09	1139
				G4-38200			48	52.8202		49.4	91.2	3.78	1.71	0.11	0.32	0.29	195596	178384	7393.53	3344.69	215.156	625.907	567.229
				G4-38201			48	34.1511		34.8	82.1	7.7	3.6	0.18	0.77	0.64	49155.9	40357	3785	1769.61	88.4806	378.5	314.598
	X			G4-38215		17	24	26.0194	X (low humanization of control)	43.4	92	0.55	2.37	0.032	0.28	0.76	170154	156542	935.848	4032.65	54.4493	476.432	1293.17
				G4-38180			48	44.619		42.8	86.6	0.89	4.08	0.31	0.98	1.04	66851.3	57893.2	594.976	2727.53	207.239	655.143	695.253
				G4-38214			48	15.4576		45.2	90.2	0.84	3.08	0.091	0.5	0.93	52971	47779.8	444.956	1631.51	48.2036	264.855	492.63
	X			G4-37761		18	24	48.5365		74.8	83.1	9.32	1.51	0.17	0.3	0.88	424300	352593	39544.8	6406.93	721.31	1272.9	3733.84
				G4-37763			48	77.1676		83.8	93.1	1.97	1.04	0.092	0.17	0.66	507227	472229	9992.38	5275.16	466.649	862.286	3347.7
	X			G4-38021		19	24	74.5324		85.2	91.3	4.48	0.75	0.062	0.11	0.36	215821	197045	9668.8	1618.66	133.809	237.404	776.957
				G4-38058			24	39.9622		31.7	71	22.8	1.24	0.15	0.26	0.72	100241	71170.9	22854.9	1242.98	150.361	260.626	721.733
				G4-38054			48	47.3684		74.3	93	2.11	0.49	0.056	0.13	0.3	365297	339726	7707.77	1789.96	204.566	474.886	1095.89
	+			G4-37758		20	24	77.785		82.2	92.1	0.96	2.32	0.24	0.44	0.84	293779	270571	2820.28	6815.68	705.07	1292.63	2467.75
				G4-37760			48	65.583		84.3	85.5	5.29	3.73	0.17	0.34	1.55	347732	297311	18395	12970.4	591.145	1182.29	5389.85
				G4-37771			48	69.6746		72.8	90.5	1.1	3.16	0.32	0.44	0.85	286505	259287	3151.56	9053.56	916.816	1260.62	2435.29
						Mean		58.6941		62.5724	85.5931	5.48138	3.46483	0.20131	0.46069	0.854483	255927	223180	12938.3	7310.65	418.985	930.774	2090.81

## Sheet: Sup Tab4 - Blinatumomab
						Percent in hCD45+ cells						Counts /mL of blood
Group #	Treatment	Dose	Mouse	Donor ID (CBC)	Humanization as (#human CD45+ cells/# (human+mouse)CD45+)*100	B cells %	T cells %	Monocytes %	pDC %	cDC %	NK %	hCD45+ count	B cells count	T cells count	Monocytes count	pDC count	cDC count	NK count
1	Blinatumomab 2 µg	2 µg/kg	20023	21	84.5622	86.1	7.4	1.31772	0.257428	0.688706	0.529468	768318	661522	56855.6	10124.3	1977.87	5291.45	4068
			20024		85.6333	93	1.65	1.14863	0.121268	0.261385	0.458624	316130	294001	5216.15	3631.17	383.365	826.319	1449.85
			19977	22	88.1913	91.8	3.62	0.8778	0.04662	0.370188	0.455364	1.01158e+06	928628	36619.1	8879.63	471.598	3744.74	4606.36
			19980		94.4507	86.8	7.71	0.91448	0.03479	0.216315	0.298338	1.06881e+06	927725	82405.1	9774.03	371.838	2311.99	3188.66
			19905	23	56.4286	90.5	4.31	1.53428	0.342188	0.180683	0.40021	288748	261317	12445	4430.2	988.06	521.718	1155.6
			20014		51.5072	89	4.05	1.22196	0.434874	0.5067	0.489377	153304	136440	6208.8	1873.31	666.678	776.79	750.233
				Mean	76.7955	89.5333	4.79	1.16915	0.206195	0.370663	0.438563	601148	534939	33291.6	6452.1	809.901	2245.5	2536.45
2	Blinatumomab 5 µg	5 µg/kg	20001	21	79.598	92.9	2.35	1.35286	0.163829	0.462588	0.328366	215674	200361	5068.35	2917.77	353.337	997.684	708.2
			20022		74.2656	89.5	5.78	0.386044	0.155324	0.393831	0.5084	470049	420694	27168.8	1814.6	730.099	1851.2	2389.73
			19981	22	94.2029	87.7	7.78	0.81378	0.042744	0.155595	0.268873	411152	360580	31987.6	3345.87	175.743	639.73	1105.48
			19982		95.4036	92.7	4.02	0.73984	0.047872	0.115847	0.211116	709379	657594	28517	5248.27	339.594	821.797	1497.61
			19908	23	59.0038	91.1	2.37	2.55312	0.167844	0.298642	0.520482	227607	207350	5394.3	5811.09	382.026	679.732	1184.66
			19929		41.5686	85.7	7.49	1.84004	0.84152	0.211118	0.535778	134399	115180	10066.5	2473	1131	283.741	720.082
				Mean	74.0071	89.9333	4.965	1.28095	0.236522	0.272937	0.395502	361377	326960	18033.8	3601.77	518.632	878.98	1267.63

## Sheet: Sup Tab5 - JNJ
								Percent in hCD45+ cells						Counts /mL of blood
Group #	Symbol on graphs	Treatment	Dose	Timing	Mouse	Donor ID (CBC)	Humanization as (#human CD45+ cells/# (human+mouse)CD45+)*100	B cells %	T cells %	Monocytes %	pDC %	cDC %	NK %	hCD45+ count	B cells count	T cells count	Monocytes count	pDC count	cDC count	NK count
1		PBS	/	24h	19986	24	79.467	90.4	2.78	2.1386	0.088689	0.218269	0.248697	292072	264033	8119.6	6246.25	259.036	637.503	726.374
	·				20770	25	45.935	79.5	3.91	2.2701	0	0.307024	0.325003	26943.5	21420.1	1053.49	611.643	0	82.7228	87.567
	·				20733	25	80.3916	85.8	4.05	1.5136	0.686796	0.503484	0.704006	157953	135524	6397.1	2390.78	1084.82	795.268	1112
				48h	19983	24	80.5099	87.9	6.73	1.586	0.12688	0.367386	0.304044	219481	192924	14771.1	3480.98	278.478	806.344	667.319
	·				20790	25	80.3317	79.1	6.4	2.5668	1.09848	0.593571	0.883266	504937	399405	32316	12960.7	5546.63	2997.16	4459.94
	▪				20602	26	67.8055	89.1	2.71	2.47536	0.203224	0.261085	0.917992	272723	242996	7390.79	6750.87	554.238	712.038	2503.57
						Mean	72.4068	85.3	4.43	2.09174	0.367345	0.375136	0.563835	245685	209384	11674.7	5406.87	1287.2	1005.17	1592.8
2	¨	JNJ	2 mg/kg	24h	20516	27	70.2398	90.1	5.05	0.73179	0.116325	0.0974592	0.531288	457721	412407	23114.9	3349.56	532.444	446.092	2431.82
					20513		88.2163	85.7	4.88	2.43087	0.060996	0.428734	0.667063	162917	139620	7950.34	3960.3	99.3727	698.479	1086.76
	·				20741	25	51.6008	82	5.14	2.0496	1.4884	0.50904	1.06804	283469	232445	14570.3	5809.98	4219.15	1442.97	3027.55
					20732		72.3485	85.9	4.41	1.4628	0.74888	0.317299	0.675044	201925	173453	8904.88	2953.75	1512.17	640.705	1363.08
	▪				20607	26	80.2752	88	4.74	1.89864	0.182088	0.317147	0.718399	190504	167643	9029.87	3616.98	346.884	604.176	1368.57
					20639		82.312	93	1.69	1.30625	0.1064	0.123867	0.53276	399829	371841	6757.12	5222.77	425.418	495.255	2130.13
	¨			48h	20509	27	65.5263	70.1	11.2	3.8553	0.08507	2.20806	3.15639	200288	140402	22432.2	7721.7	170.385	4422.47	6321.86
					20506		76.9357	87.2	7.42	1.10418	0.0924	0.216702	0.421081	157127	137014	11658.8	1734.96	145.185	340.497	661.63
	·				20771	25	59.1707	79.5	2.22	0.9936	0.2304	0.050328	0.855576	162141	128902	3599.53	1611.03	373.573	81.6022	1387.24
					20787		78.4566	62.2	10	1.78089	0.87042	0.261927	0.67284	420743	261702	42074.3	7492.97	3662.23	1102.04	2830.93
	▪				20617	26	71.0407	91.1	3.12	1.01588	0.197118	0.076451	0.723185	69447.4	63266.6	2166.76	705.502	136.893	53.0932	502.233
					20643		70.8661	91.2	3.3	1.40238	0.026712	0.12116	0.542902	157354	143507	5192.69	2206.7	42.0324	190.65	854.279
						Mean	72.2491	83.8333	5.26417	1.66935	0.350434	0.394014	0.88038	238622	197684	13121	3865.52	972.146	876.502	1997.17
3	¨	JNJ	20 mg/kg	24h	20501	27	65.529	75.1	14.7	2.2825	0.210903	0.165047	0.914716	157574	118338	23163.3	3596.62	332.328	260.07	1441.35
					20512		75.0416	79.1	9.23	2.5422	0.17556	0.589834	1.0511	243257	192416	22452.6	6184.08	427.062	1434.81	2556.88
	·				20789	25	59.434	68.1	5.05	3.1964	1.22354	0.69671	0.812103	238080	162133	12023.1	7610	2913.01	1658.73	1933.46
					20734		79.4326	89.9	0.48	1.4928	1.34352	0.155341	0.686837	123510	111035	592.847	1843.75	1659.38	191.861	848.311
	▪				20606	26	83.658	93.2	1.56	1.14361	0.130103	0.232958	0.419594	263019	245133	4103.09	3007.91	342.195	612.724	1103.61
					20638		81.74	87.9	4.88	2.23862	0.098991	0.23483	0.777254	454980	399928	22203	10185.3	450.39	1068.43	3536.35
	¨			48h	20510	27	70.6056	64.8	11.1	1.33146	0.05616	1.46209	1.75715	123744	80186.3	13735.6	1647.6	69.4948	1809.25	2174.37
					20515		82.0681	85.5	8.25	0.61904	0.074168	0.0638709	0.304932	214344	183264	17683.3	1326.87	158.974	136.903	653.602
	·				20768	25	72.7399	79.4	6.85	2.0511	0.02064	1.50441	2.39191	90553.2	71899.2	6202.89	1857.34	18.6902	1362.29	2165.95
					20774		82.9008	70.8	8.09	1.31248	0.69264	0.398187	1.60026	407102	288228	32934.6	5343.14	2819.75	1621.03	6514.7
	▪				20616	26	56.4134	89.4	5.07	1.63863	0.17901	0.270582	0.418626	105199	94047.8	5333.58	1723.82	188.316	284.65	440.39
					20642		84.4173	91.9	2.29	1.2672	0.08736	0.0390701	0.479808	450921	414396	10326.1	5714.07	393.925	176.175	2163.56
						Mean	74.4984	81.2583	6.4625	1.75967	0.357716	0.484411	0.967857	239357	196750	14229.5	4170.04	814.46	884.744	2127.71
